# Supplementary material for: Effects of social comparison on variety-seeking behavior: the roles of lack of perceived control and self-reflection
Source: Front Psychol. 2025 Mar 31;16:1534275. doi: 10.3389/fpsyg.2025.1534275 (PMC11994611; doi:10.3389/fpsyg.2025.1534275)
Supplement: Supplementary file 1 [file Data_Sheet_1.xlsx]

## Sheet: Experiment 1
Group1:Upward comparison; Group0:Downward comparison
Group	Variety-seeking	Perceived better status quo
1	4	3
1	5	5
1	4	4
1	5	4
1	3	4
1	4	3
1	5	4
1	5	5
1	4	5
1	5	5
1	3	3
1	5	5
1	5	4
1	5	5
1	3	4
1	5	3
1	3	5
1	3	4
1	4	3
1	1	4
1	5	4
1	5	4
1	5	4
1	3	5
1	5	2
1	5	2
1	5	5
1	4	5
1	4	5
1	5	4
1	5	4
1	2	3
1	4	3
1	3	4
1	3	2
1	1	1
1	2	5
1	1	2
1	5	3
1	4	3
1	5	5
1	5	5
1	5	4
1	5	4
1	4	1
1	4	5
1	5	5
1	4	3
1	4	5
1	3	5
1	5	3
0	3	4
0	3	6
0	4	5
0	2	4
0	1	2
0	2	5
0	5	4
0	4	5
0	5	6
0	4	6
0	5	5
0	4	5
0	3	7
0	4	4
0	3	4
0	5	5
0	2	2
0	5	7
0	3	6
0	2	5
0	5	5
0	3	4
0	4	5
0	5	5
0	2	5
0	1	4
0	5	5
0	3	5
0	4	6
0	3	5
0	5	4
0	2	4
0	3	3
0	1	7
0	4	4
0	3	5
0	4	5
0	5	5
0	1	5
0	3	5
0	2	5
0	1	6
0	5	4
0	4	5
0	3	5
0	2	5
0	5	5
0	1	4
0	3	5
0	3	5

## Sheet: Experiment 2
Group	Perceived worse status quo	Variety-seeking	Q1	Q2	Q3	Q4	Q5	Q6	Q7	Q8	Q9	Q10	Q11	Q12	Lack of perceived control
1	5	4	4	5	5	4	4	5	4	5	5	3	4	4	4.33333
1	6	4	4	4	4	5	5	5	5	6	5	4	5	7	4.91667
1	5	3	5	5	5	6	6	7	5	6	6	4	6	5	5.5
1	3	4	5	3	3	5	3	7	7	7	7	7	5	6	5.41667
1	5	4	5	6	4	3	4	5	6	5	6	5	5	4	4.83333
1	4	2	4	5	5	4	4	5	5	6	5	3	6	5	4.75
1	7	4	5	4	5	3	5	5	3	6	5	7	7	6	5.08333
1	4	1	6	5	6	6	5	4	4	5	5	4	4	3	4.75
1	3	1	5	5	5	5	5	5	5	5	6	4	5	5	5
1	6	4	6	4	4	5	3	6	4	5	5	3	4	3	4.33333
1	4	2	5	3	5	5	3	4	4	6	5	3	2	5	4.16667
1	5	4	5	5	4	3	4	6	6	7	7	6	7	7	5.58333
1	4	2	4	4	4	3	4	5	4	4	3	5	4	4	4
1	3	3	3	4	3	4	3	6	6	5	5	6	5	5	4.58333
1	5	3	4	5	4	3	3	6	6	5	5	4	5	4	4.5
1	2	1	3	2	3	4	2	5	5	6	5	4	5	5	4.08333
1	6	4	5	5	5	6	4	5	5	6	6	4	4	5	5
1	5	3	5	4	3	4	5	5	5	5	4	4	5	4	4.41667
1	3	4	4	5	3	5	5	6	6	7	5	6	7	5	5.33333
1	4	2	7	6	5	6	5	5	5	5	6	4	4	5	5.25
1	5	4	4	5	5	4	2	3	5	6	5	4	5	4	4.33333
1	3	2	2	4	3	3	2	3	5	4	5	3	5	5	3.66667
1	4	4	5	5	5	5	3	2	4	6	5	3	5	3	4.25
1	5	4	5	6	3	4	4	3	5	5	5	3	4	3	4.16667
1	4	2	5	6	4	5	5	6	7	5	6	4	7	6	5.5
1	7	4	3	4	3	3	2	4	5	5	4	4	4	3	3.66667
1	5	4	4	4	5	5	6	4	2	3	4	3	5	3	4
1	3	2	5	5	4	4	5	2	1	2	2	1	1	3	2.91667
1	6	3	5	4	6	5	5	6	6	5	6	4	6	7	5.41667
1	4	4	4	5	6	6	4	2	2	1	2	3	3	3	3.41667
1	5	4	3	4	4	4	3	3	3	5	4	3	2	1	3.25
1	3	2	6	5	5	4	4	4	3	3	4	4	5	5	4.33333
1	6	4	5	5	5	5	6	6	7	6	5	4	5	5	5.33333
1	4	1	4	3	5	5	5	4	3	4	3	5	4	4	4.08333
1	3	4	5	4	5	4	5	6	6	7	7	6	6	7	5.66667
1	6	3	4	4	5	5	5	4	5	5	5	6	6	6	5
1	7	4	5	4	5	4	6	6	4	6	6	4	4	6	5
1	5	2	5	5	5	5	5	4	5	3	3	3	3	2	4
1	5	4	6	5	6	5	5	5	5	5	5	5	4	4	5
1	2	1	5	5	5	6	4	5	5	5	4	6	4	6	5
1	6	4	4	3	4	6	6	5	4	4	4	3	3	2	4
1	4	4	6	5	6	5	3	4	5	6	6	5	4	5	5
1	5	4	4	5	3	3	5	6	5	6	5	5	4	5	4.66667
1	4	4	4	5	4	3	4	5	6	4	6	5	5	4	4.58333
1	4	4	5	3	2	3	6	5	4	6	4	5	5	5	4.41667
1	5	4	6	6	4	6	5	5	3	4	5	3	4	6	4.75
1	4	4	6	6	5	5	3	5	5	4	6	5	4	5	4.91667
1	7	3	6	5	5	6	6	3	2	6	7	2	3	6	4.75
1	5	2	5	6	5	4	6	6	7	7	6	7	6	7	6
1	6	3	6	3	5	4	4	3	3	4	4	3	3	2	3.66667
1	2	3	5	5	4	6	4	4	3	3	3	4	3	4	4
1	5	4	5	4	3	5	4	3	3	4	5	3	3	3	3.75
1	4	4	3	3	2	4	6	6	3	6	4	2	4	3	3.83333
1	4	2	2	4	3	2	5	5	5	3	3	5	3	5	3.75
1	5	4	3	3	2	4	5	4	5	5	6	5	5	5	4.33333
1	6	3	5	5	5	4	5	5	5	6	6	5	7	6	5.33333
1	7	4	4	4	5	5	5	6	4	4	6	3	5	6	4.75
1	6	4	7	5	6	4	7	5	5	6	6	5	7	6	5.75
1	4	4	5	4	5	5	4	4	4	3	4	3	2	4	3.91667
1	5	4	3	5	3	4	2	6	4	3	5	5	5	4	4.08333
1	7	4	4	3	3	4	4	4	3	4	3	3	3	4	3.5
1	6	4	5	5	5	5	5	6	5	6	5	4	5	4	5
1	6	4	3	3	4	5	3	4	3	4	3	3	2	3	3.33333
1	5	4	5	5	4	3	2	7	6	7	6	6	7	7	5.41667
0	4	1	5	5	5	4	5	4	4	4	5	3	4	5	4.41667
0	3	1	5	4	5	5	4	5	4	4	4	5	5	4	4.5
0	4	3	4	4	6	5	6	3	5	4	5	5	4	3	4.5
0	3	2	6	5	6	6	4	3	3	3	2	4	4	5	4.25
0	2	4	4	4	4	4	3	4	3	4	2	3	5	3	3.58333
0	3	2	6	6	5	5	5	3	2	4	2	4	3	3	4
0	5	1	4	4	6	3	3	4	4	5	4	4	4	3	4
0	4	1	6	6	3	5	5	4	3	4	2	4	5	5	4.33333
0	1	2	5	5	6	5	4	3	3	3	1	3	4	4	3.83333
0	4	2	5	5	4	5	2	5	4	4	4	5	5	6	4.5
0	7	1	6	6	7	6	6	2	3	3	2	4	5	4	4.5
0	3	4	5	5	4	6	6	5	4	5	2	3	5	3	4.41667
0	6	2	5	5	5	5	5	3	3	2	1	4	4	3	3.75
0	5	4	4	4	5	4	6	4	3	5	5	3	4	6	4.41667
0	5	2	6	6	6	5	3	5	4	5	5	6	3	4	4.83333
0	7	3	4	4	5	3	3	4	3	4	4	4	4	3	3.75
0	6	3	5	5	2	4	4	3	3	5	5	4	6	4	4.16667
0	7	4	5	5	5	5	3	4	3	5	5	5	7	6	4.83333
0	5	3	5	5	4	5	3	6	3	4	5	4	3	5	4.33333
0	5	1	4	3	4	3	5	3	5	6	5	5	5	5	4.41667
0	7	1	4	4	3	4	4	2	4	4	5	3	3	4	3.66667
0	2	2	3	3	5	6	1	5	3	4	5	3	4	4	3.83333
0	4	3	5	5	4	3	3	5	3	4	4	3	3	3	3.75
0	5	4	4	4	4	3	3	6	6	5	5	6	7	7	5
0	3	3	5	5	5	6	5	4	4	5	5	3	3	3	4.41667
0	5	1	5	5	4	4	5	2	3	3	3	3	3	2	3.5
0	4	4	7	7	6	6	5	4	4	5	4	5	3	5	5.08333
0	1	2	5	5	7	5	5	2	4	4	3	3	3	3	4.08333
0	6	2	6	6	4	6	3	3	4	5	2	5	3	3	4.16667
0	2	3	5	5	5	5	4	5	2	3	4	5	4	3	4.16667
0	6	4	5	5	5	6	5	4	3	3	2	4	3	3	4
0	2	2	4	4	4	3	3	3	2	3	2	4	3	3	3.16667
0	5	4	2	2	4	6	5	4	4	4	2	4	5	6	4
0	5	3	5	5	5	6	3	3	4	3	3	4	3	2	3.83333
0	4	1	5	5	3	4	4	1	1	2	1	2	2	2	2.66667
0	3	4	5	5	5	5	4	4	5	4	5	5	6	7	5
0	4	3	2	2	4	2	2	6	6	5	5	4	4	6	4
0	3	2	6	6	5	3	5	4	4	6	4	5	3	5	4.66667
0	5	4	5	5	6	5	6	4	5	6	5	6	6	7	5.5
0	2	2	4	5	4	6	5	2	3	2	2	3	3	4	3.58333
0	3	1	5	5	6	6	4	4	4	4	4	4	3	4	4.41667
0	6	3	3	3	5	3	3	3	3	4	3	5	5	4	3.66667
0	4	2	5	5	3	5	3	3	4	4	2	3	3	5	3.75
0	4	3	4	5	4	4	4	4	4	3	3	4	5	4	4
0	3	3	5	5	6	5	3	3	4	4	3	4	4	4	4.16667
0	5	4	6	6	5	4	3	5	4	5	5	5	6	7	5.08333
0	3	1	5	5	4	6	4	4	3	2	2	4	4	3	3.83333
0	6	4	5	5	5	6	4	7	6	5	4	5	4	4	5
0	3	2	4	4	3	4	3	5	5	4	4	5	5	5	4.25
0	4	2	6	6	6	6	4	5	5	5	4	5	5	5	5.16667
0	2	3	5	5	5	4	4	5	6	5	4	5	4	4	4.66667
0	4	4	5	5	5	5	4	3	3	2	2	4	5	5	4
0	3	3	3	3	6	6	3	3	3	4	2	3	3	4	3.58333
0	6	2	4	4	4	4	4	6	4	5	4	4	3	6	4.33333
0	4	4	4	4	5	6	5	5	5	5	4	5	4	5	4.75
0	5	3	3	3	3	4	3	4	4	5	3	5	4	5	3.83333
0	4	4	4	4	5	5	4	4	4	5	4	3	3	5	4.16667
0	1	1	3	3	2	1	3	2	2	1	2	1	2	2	2
0	3	3	6	6	4	5	6	4	3	3	4	4	2	4	4.25
0	4	2	6	6	6	7	5	5	5	5	4	4	3	4	5
0	1	4	4	4	4	5	5	3	2	3	1	3	3	3	3.33333
0	3	3	5	5	4	5	2	4	3	4	2	4	4	4	3.83333
0	2	2	6	6	6	5	6	3	3	3	2	2	2	3	3.91667
0	4	3	4	4	5	4	4	4	4	5	3	5	4	6	4.33333
0	3	2	4	4	3	4	3	2	1	2	1	2	1	2	2.41667

## Sheet: Experiment 3
Group(Comparison)	Perceived worse status quo	Group(Self-reflection)	Variety-seeking	Q1	Q2	Q3	Q4	Q5	Q6	Q7	Q8	Q9	Q10	Q11	Q12	Lack of perceived control
0	5	0	3	4	3	4	4	3	4	4	3	3	3	3	4	3.5
0	2	0	4	4	3	3	3	3	4	4	4	4	3	4	4	3.58333
0	1	0	4	2	1	1	2	3	3	2	2	2	3	1	2	2
0	6	0	4	4	4	3	3	3	3	4	4	3	4	3	4	3.5
0	1	0	1	3	2	1	1	2	1	1	2	2	1	1	2	1.58333
0	7	0	4	2	2	2	2	2	2	2	1	2	2	1	1	1.75
0	5	0	4	3	4	4	3	3	3	3	4	4	5	3	4	3.58333
0	4	0	2	2	2	2	1	2	2	1	1	1	1	1	2	1.5
0	6	0	2	2	1	1	1	2	1	2	1	2	2	1	1	1.41667
0	5	0	2	1	2	1	1	2	1	1	1	1	1	1	2	1.25
0	3	0	3	2	1	2	1	1	2	1	2	2	2	1	1	1.5
0	5	0	2	3	2	3	3	2	3	1	2	5	6	7	6	3.58333
0	3	0	3	3	2	3	2	3	3	3	3	6	6	7	7	4
0	6	0	4	3	2	2	2	1	2	2	1	5	6	5	6	3.08333
0	6	0	1	2	1	3	2	2	1	2	3	5	6	5	6	3.16667
0	3	0	4	1	2	2	2	3	3	2	3	5	6	6	6	3.41667
0	4	0	3	3	3	3	3	1	2	2	3	3	4	7	7	3.41667
0	3	0	3	2	3	2	1	2	1	4	4	6	5	5	6	3.41667
0	5	0	4	3	2	2	2	2	2	1	2	5	5	6	6	3.16667
0	1	0	3	3	2	3	2	3	2	2	2	6	5	6	6	3.5
0	4	0	2	2	2	2	2	2	2	1	2	5	5	6	5	3
0	6	0	4	2	2	1	1	1	1	2	2	1	2	2	1	1.5
0	7	0	3	4	3	6	7	4	3	3	2	6	5	6	6	4.58333
0	7	0	5	3	4	3	7	3	3	3	3	4	3	6	7	4.08333
0	6	0	1	4	4	6	7	6	5	5	5	3	2	3	2	4.33333
0	1	0	1	6	6	5	6	5	5	5	6	3	3	3	2	4.58333
0	5	0	2	7	4	7	7	7	4	4	5	4	4	5	5	5.25
0	2	0	3	4	4	6	6	6	6	6	4	4	3	3	3	4.58333
0	3	0	1	4	4	3	6	5	4	7	3	6	5	6	6	4.91667
0	6	0	5	5	5	5	5	5	5	6	6	3	3	3	3	4.5
0	1	0	3	4	3	4	3	4	3	3	2	5	4	5	6	3.83333
0	5	0	4	5	4	4	5	5	5	3	3	5	6	6	6	4.75
0	2	0	4	5	4	4	5	3	3	4	4	5	5	6	6	4.5
0	6	0	3	5	6	5	5	6	5	5	5	3	3	4	4	4.66667
0	5	0	3	4	4	5	6	7	4	5	4	4	4	5	5	4.75
0	4	0	3	4	4	4	4	4	4	3	4	5	5	6	6	4.41667
0	5	0	3	4	5	3	4	5	4	5	4	5	5	6	6	4.66667
0	2	0	4	6	5	6	5	6	6	5	4	4	4	5	5	5.08333
0	2	0	3	4	3	5	5	4	4	5	5	4	5	5	5	4.5
0	3	0	2	1	2	2	1	1	1	2	2	1	2	2	1	1.5
0	6	0	5	4	5	5	4	4	4	5	5	4	5	5	5	4.58333
0	5	0	3	1	1	2	1	1	2	2	1	1	2	1	1	1.33333
0	5	0	4	2	2	1	2	1	2	1	1	1	1	1	1	1.33333
0	3	0	3	2	2	1	2	2	2	2	2	1	1	1	2	1.66667
0	5	0	2	1	1	1	1	2	1	1	1	1	2	2	1	1.25
0	5	0	5	2	2	1	2	2	2	2	2	2	2	1	2	1.83333
1	4	0	5	3	2	3	2	2	3	3	2	3	3	3	4	2.75
1	6	0	4	4	4	4	3	3	3	3	4	3	4	3	4	3.5
1	6	0	5	3	3	4	4	4	3	3	4	4	4	3	4	3.58333
1	6	0	5	4	3	4	4	3	4	3	3	3	4	3	3	3.41667
1	5	0	5	3	2	2	2	2	2	3	2	6	6	7	6	3.58333
1	7	0	4	6	7	6	5	6	7	6	6	3	2	2	2	4.83333
1	6	0	5	2	1	2	2	1	2	2	1	6	5	5	6	2.91667
1	5	0	3	3	3	2	3	4	4	3	3	6	6	7	7	4.25
1	2	0	3	2	1	2	3	4	3	1	2	4	5	6	6	3.25
1	4	0	3	2	3	3	3	2	3	3	3	5	6	6	7	3.83333
1	6	0	4	5	6	7	6	6	5	6	6	3	2	3	3	4.83333
1	4	0	4	3	2	2	2	4	3	3	3	6	5	6	6	3.75
1	7	0	5	2	3	4	3	3	3	2	3	5	5	7	6	3.83333
1	7	0	5	2	3	2	3	2	3	3	2	5	6	5	6	3.5
1	6	0	4	2	2	3	3	1	2	2	2	3	3	6	6	2.91667
1	6	0	3	4	4	5	6	6	5	7	3	3	2	3	3	4.25
1	5	0	4	6	5	7	7	6	5	6	5	4	4	2	3	5
1	6	0	5	3	2	4	4	3	3	3	3	6	7	5	5	4
1	7	0	4	3	6	3	3	5	5	2	2	3	3	5	6	3.83333
1	7	0	4	4	4	4	3	5	4	3	3	5	6	7	7	4.58333
1	6	0	5	4	5	4	3	4	3	3	2	6	6	6	6	4.33333
1	6	0	5	2	3	3	4	4	3	3	3	6	6	5	6	4
1	7	0	4	7	7	6	6	7	4	5	6	3	4	5	5	5.41667
1	5	0	3	3	3	2	3	3	3	2	3	5	5	5	6	3.58333
1	6	0	3	5	6	4	3	3	2	4	4	6	5	6	5	4.41667
1	5	0	5	6	5	6	7	4	4	6	6	4	4	3	4	4.91667
1	7	0	3	3	4	4	4	2	3	6	5	5	5	5	6	4.33333
1	6	0	5	3	4	6	3	5	5	5	6	5	6	6	6	5
1	3	0	5	3	3	5	6	4	4	6	6	6	5	5	5	4.83333
1	7	0	5	6	6	7	7	6	6	7	6	4	5	5	4	5.75
1	5	0	2	6	6	4	5	4	4	3	4	5	5	6	6	4.83333
1	6	0	4	4	5	4	3	4	3	3	3	4	5	5	6	4.08333
1	5	0	5	5	4	6	5	5	5	4	5	3	4	3	3	4.33333
1	5	0	5	4	5	5	5	5	5	6	5	3	4	3	4	4.5
1	5	0	4	4	5	4	4	6	3	4	3	4	5	5	5	4.33333
1	4	0	5	6	6	6	7	7	6	6	6	5	6	5	4	5.83333
1	7	0	5	4	4	6	6	4	4	6	5	4	5	5	5	4.83333
1	6	0	4	5	6	4	5	6	5	4	4	4	4	5	4	4.66667
1	5	0	5	5	6	4	4	5	6	5	6	5	5	6	6	5.25
1	4	0	5	4	3	3	2	4	4	4	3	4	4	4	3	3.5
1	6	0	5	6	5	7	6	7	6	6	5	6	6	7	6	6.08333
1	6	0	5	6	6	5	6	5	6	6	6	6	7	6	6	5.91667
1	7	0	5	4	4	5	5	5	4	4	4	5	5	5	5	4.58333
1	6	0	4	5	4	5	4	5	5	5	5	4	4	5	4	4.58333
1	5	0	3	5	5	5	6	5	6	5	5	5	5	5	6	5.25
1	4	0	5	4	3	4	4	4	4	4	4	4	4	4	4	3.91667
0	2	1	2	3	4	4	3	4	4	3	4	4	4	4	4	3.75
0	3	1	2	3	4	3	3	3	3	3	4	3	3	4	4	3.33333
0	7	1	2	3	4	4	4	4	3	4	3	3	4	4	3	3.58333
0	5	1	2	4	4	3	4	3	3	3	3	4	3	3	4	3.41667
0	3	1	2	4	3	4	3	4	4	3	4	4	4	3	3	3.58333
0	4	1	2	2	1	3	2	2	2	2	3	6	7	6	6	3.5
0	7	1	3	2	7	3	4	2	3	2	3	7	6	7	6	4.33333
0	3	1	2	3	3	2	3	2	2	1	2	6	6	6	7	3.58333
0	5	1	2	2	3	2	3	2	3	1	2	6	7	6	6	3.58333
0	4	1	2	2	3	1	2	2	3	2	2	6	5	7	6	3.41667
0	3	1	3	2	1	1	4	4	3	2	3	7	6	5	6	3.66667
0	6	1	2	3	2	3	2	3	2	2	2	5	6	7	7	3.66667
0	7	1	5	4	3	6	7	5	6	6	6	2	1	3	2	4.25
0	7	1	3	1	2	4	3	3	3	2	2	6	5	7	6	3.66667
0	3	1	2	2	1	3	2	2	2	2	2	6	5	6	6	3.25
0	6	1	3	3	2	3	2	3	3	2	3	6	6	7	6	3.83333
0	3	1	2	3	2	3	3	2	2	1	2	6	5	6	6	3.41667
0	5	1	3	3	3	3	2	2	2	3	2	6	5	7	6	3.66667
0	5	1	3	3	6	4	4	3	3	2	1	5	6	6	6	4.08333
0	3	1	2	1	4	1	2	4	1	3	2	5	5	5	5	3.16667
0	3	1	3	2	2	3	3	2	2	4	4	6	6	5	6	3.75
0	2	1	2	3	2	3	2	2	3	2	1	5	6	5	5	3.25
0	5	1	4	4	4	5	6	5	5	6	6	3	3	2	2	4.25
0	5	1	3	3	2	3	2	3	3	3	2	5	6	5	5	3.5
0	4	1	4	6	3	4	4	6	3	3	3	5	6	6	6	4.58333
0	5	1	3	4	3	4	3	6	1	2	2	4	4	3	2	3.16667
0	5	1	3	3	2	3	3	3	3	4	4	5	6	5	6	3.91667
0	3	1	3	3	4	2	2	4	3	4	3	5	6	5	5	3.83333
0	6	1	5	3	6	3	6	6	6	6	6	4	5	6	6	5.25
0	3	1	4	4	4	4	3	6	3	4	3	6	5	6	5	4.41667
0	6	1	4	5	6	4	5	6	3	4	4	6	7	6	5	5.08333
0	3	1	3	3	3	3	2	3	3	2	2	4	5	5	5	3.33333
0	6	1	3	4	4	2	3	2	2	4	4	3	2	5	5	3.33333
0	6	1	3	3	2	3	3	3	3	4	4	4	5	6	5	3.75
0	4	1	4	5	4	5	5	5	5	3	4	6	7	6	6	5.08333
0	6	1	4	2	3	4	4	4	4	4	4	5	5	5	6	4.16667
0	4	1	5	5	5	5	5	5	6	5	5	3	3	3	4	4.5
0	5	1	4	4	4	5	5	3	3	5	6	3	4	3	4	4.08333
0	3	1	4	4	4	3	3	4	3	4	3	5	6	5	5	4.08333
0	3	1	3	3	3	4	4	4	4	3	3	5	5	5	6	4.08333
0	5	1	5	5	5	5	6	6	3	6	6	4	4	5	5	5
0	4	1	5	5	5	4	5	5	4	5	5	3	3	4	4	4.33333
0	5	1	4	4	4	3	3	4	4	5	4	4	5	5	5	4.16667
0	5	1	5	5	5	5	5	4	4	4	4	4	4	3	3	4.16667
0	5	1	5	4	4	5	5	4	5	5	4	4	5	5	5	4.58333
0	3	1	5	4	4	5	5	4	4	5	5	4	5	4	4	4.41667
1	5	1	4	4	4	4	5	3	3	3	4	4	4	3	3	3.66667
1	7	1	4	4	4	4	3	4	3	3	3	3	4	4	3	3.5
1	7	1	4	3	3	3	4	4	4	3	4	4	4	4	4	3.66667
1	4	1	5	4	4	4	3	4	4	4	4	3	4	3	3	3.66667
1	5	1	3	3	3	3	3	3	3	4	3	4	3	3	3	3.16667
1	7	1	3	4	3	3	4	3	3	3	4	3	3	4	3	3.33333
1	3	1	3	3	3	3	3	3	4	4	4	3	4	4	3	3.41667
1	6	1	3	1	1	2	2	4	4	1	1	5	6	5	6	3.16667
1	4	1	2	2	2	1	2	2	1	1	1	5	6	6	5	2.83333
1	7	1	3	2	2	2	3	2	3	1	2	6	7	5	6	3.41667
1	6	1	2	2	3	2	2	2	3	1	2	6	5	7	6	3.41667
1	5	1	5	2	3	1	2	2	2	2	3	6	6	6	6	3.41667
1	1	1	1	1	1	3	3	6	6	5	4	1	2	1	2	2.91667
1	6	1	4	3	3	2	2	3	2	2	2	5	6	7	6	3.58333
1	2	1	5	2	2	3	4	4	3	2	2	6	6	6	7	3.91667
1	6	1	3	3	6	3	2	2	3	3	2	7	6	6	5	4
1	6	1	3	7	6	5	5	6	3	5	6	2	2	2	3	4.33333
1	7	1	4	4	4	3	6	4	3	3	4	7	7	7	7	4.91667
1	6	1	4	3	2	4	5	7	2	4	5	5	6	7	6	4.66667
1	5	1	5	6	6	6	7	6	6	6	6	3	3	3	2	5
1	6	1	4	3	3	2	1	2	2	4	4	4	5	5	6	3.41667
1	2	1	3	2	3	4	3	2	2	6	5	5	6	6	6	4.16667
1	6	1	4	2	3	2	3	3	3	2	2	5	6	6	6	3.58333
1	7	1	2	2	2	3	2	4	3	3	3	5	5	6	7	3.75
1	3	1	3	4	4	2	3	4	1	4	4	5	5	6	7	4.08333
1	6	1	3	6	6	6	6	6	6	5	5	2	3	3	3	4.75
1	5	1	2	7	6	6	6	7	6	6	7	6	6	6	6	6.25
1	6	1	3	3	4	3	4	4	4	4	4	4	4	3	4	3.75
1	7	1	4	5	6	6	6	5	5	6	6	3	4	2	3	4.75
1	3	1	2	2	6	7	7	7	6	6	7	7	7	7	6	6.25
1	7	1	2	2	6	7	7	7	7	7	6	7	7	7	7	6.41667
1	7	1	3	4	7	6	6	6	7	7	7	6	7	6	7	6.33333
1	2	1	5	3	7	7	6	6	6	7	6	7	7	7	6	6.25
1	6	1	2	4	6	6	7	6	6	6	7	6	7	7	7	6.25
1	7	1	5	6	6	7	6	6	7	7	7	7	6	6	6	6.41667
1	2	1	3	6	7	6	5	6	6	6	5	3	4	4	5	5.25
1	6	1	4	6	5	5	6	5	5	5	6	4	3	4	3	4.75
1	1	1	4	6	5	4	5	4	3	3	3	4	3	5	4	4.08333
1	7	1	4	4	5	5	4	6	3	4	3	5	6	5	5	4.58333
1	7	1	4	5	5	6	5	6	5	5	4	5	5	3	3	4.75
1	3	1	1	4	4	3	3	3	3	3	3	5	5	5	5	3.83333
1	3	1	3	5	5	4	4	5	4	6	5	3	4	3	4	4.33333
1	6	1	5	3	4	4	4	5	5	5	4	5	4	5	6	4.5
1	5	1	3	5	5	5	4	5	6	6	6	4	5	5	4	5
1	6	1	5	5	5	4	4	4	4	4	3	3	4	5	5	4.16667
1	3	1	2	5	5	5	6	4	5	5	5	4	5	4	5	4.83333
